# Supplementary material for: A meiosis-specific BRCA2 binding protein recruits recombinases to DNA double-strand breaks to ensure homologous recombination
Source: Nat Commun. 2019 Feb 13;10:722. doi: 10.1038/s41467-019-08676-2 (PMC6374363; doi:10.1038/s41467-019-08676-2)
Supplement: Supplementary file 4 — Source Data [file 41467_2019_8676_MOESM4_ESM.xlsx]

## Sheet: Figs 1d
	lep	zyg	Early Pac	Late Pac	dip
	316	345	250	0	2
	6	316	16	1	0
	51	299	195	5	1
	7	268	178	0	0
	187	287	14	2	3
	3	265	20	0	1
	0	233	44	0	0
	6	203	118	1	0
	2	293	77	1	2
	0	292	20	2	0
	191	327	141	0	6
	2	108	177	5	1
	1	187	135	4	3
	221	226	130	15	11
	3	291	99	3	8
	88		52	0	2
	138		17	1	1
	1		64	2	1
	20			0	0
	3			0	2
	137
	0

## Sheet: Figs 1e
	2 WT mice
	MEILB2 and RPA2 Costaining	Stages	MEILB2 foci numbers	RPA2 foci numbers	overlap
		Late Leptotene	120	130	93
		Late Leptotene	114	132	105
		Late Leptotene	122	140	104
		sum	356	402	302
			0.848315	0.751244
		Stages	MEILB2 foci numbers	RPA2 foci numbers	overlap
		Zygotene	215	188	173
		Zygotene	184	156	132
		Zygotene	192	207	169
		Zygotene	191	201	158
		Zygotene	204	221	188
		Zygotene	194	210	178
		sum	1180	1183	998
			0.845763	0.843618

## Sheet: Figs 1f
	3 WT mice
	MEILB2 and DMC1 Costaining	Stages	MEILB2 foci numbers	DMC1 foci numbers	overlap
		Late Leptotene	176	48	44
		Late Leptotene	132	25	17
		Late Leptotene	115	12	10
		Late Leptotene	131	10	7
		Late Leptotene	41	72	25
		Late Leptotene	168	44	29
		sum	964	255	167
			0.173237	0.654902
			0.173	0.655
		Stages	MEILB2 foci numbers	DMC1 foci numbers	overlap
		Zygotene	228	139	125
		Zygotene	188	89	76
		Zygotene	211	64	47
		Zygotene	183	49	43
		Zygotene	215	37	25
		Zygotene	175	84	64
		Zygotene	194	72	61
		Zygotene	201	44	35
		Zygotene	229	106	82
		Zygotene	231	112	88
		sum	2055	796	646
			0.314355	0.811558
			0.314	0.812

## Sheet: Figs 3c
	4 months mice testis weight					Testis body weight ratio
	3 mice for each genotype					WT	MEILB2 KO
					mouse 1	0.00685558	0.00167883
	Testis Weight (g )	WT	MEILB2 KO
	mouse 1	0.114	0.0262		mouse 2	0.00538305	0.00170238
		0.111	0.029
	mouse 2	0.091	0.0292		mouse 3	0.00674706	0.00167533
		0.0938	0.0288
	mouse 3	0.125	0.0271
		0.11	0.0277
	Body Weight (g )	WT	MEILB2 KO
	mouse 1	32.82	32.88
	mouse 2	34.33	34.07
	mouse 3	34.83	32.71

## Sheet: Figs 3e
	Testis sections from 2 pairs of mice
		WT	TUNEL Positive	TUNEL Negtive
			15	125
			12	112
			4	86
		SUM	31	323	0.0959752
					0.096
		MEILB2 KO	TUNEL Positive	TUNEL Negtive
			28	98
			25	120
			27	104
		SUM	80	322	0.248447
					0.25

## Sheet: Figs 3g
	2 mice for each genotype
	Cell number	1st time								2nd time
			Lep	Zyg	Pac	Dip	M I	SUM			Lep	Zyg	Pac	Dip	M I	SUM
		+/+	32	25	370	160	11	598		+/+	65	23	175	204	18	485
		-/-	340	306				646		-/-	356	126				482
	Population	1st time								2nd time
			Lep	Zyg	Pac	Dip	M I	SUM			Lep	Zyg	Pac	Dip	M I	SUM
		+/+	5.35117	4.1806	61.8729	26.7559	1.83946	100		+/+	13.4021	4.74227	36.0825	42.0619	3.71134	100
		-/-	52.6316	47.3684				100		-/-	73.8589	26.1411				100

## Sheet: Figs 3h
	2 mice for each genotype
			WT	MEILB2 KO
		H1T Positive	96	0
		H1T Negtive	37	133
		sum	133	133

## Sheet: Figs 3i
	3 mice of MEILB2 KO
	Late Zygotene cells	Partner switch(Y/N)		Y… Yes	N… No
	1	Y
	2	Y
	3	Y
	4	Y
	5	Y
	6	Y
	7	Y
	8	Y
	9	Y
	10	Y
	11	Y
	12	N
	13	Y
	14	Y
	15	Y
	16	Y
	17	Y
	18	N
	19	Y
	20	Y
	21	Y
	22	Y
	23	Y
	24	Y
	25	Y
		92% Y

## Sheet: Figs 4c
RPA2 foci numbers in WT and MEILB2 KO		WT	n=26	n=20	n=23	n=20			MEILB2KO	n=20	n=21
3 mice for each genotype		Stages	Lep	Zygo	EP	LP			Stages	Lep	Zygo
			111	276	40	2				23	266
			118	181	100	0				135	239
			74	281	68	0				102	271
			111	229	76	1				44	273
			92	211	51	0				90	242
			1	335	103	0				85	133
			2	231	62	0				43	210
			134	257	37	0				28	221
			45	169	73	0				100	244
			16	209	62	0				133	207
			112	227	78	0				76	208
			125	185	77	0				19	195
			111	235	85	0				235	239
			60	174	87	0				123	223
			132	177	53	0				73	243
			113	189	114	0				99	217
			189	192	97	0				196	210
			112	170	153	0				42	176
			36	187	66	0				127	204
			40	225	122	0				152	235
			114		77						106
			122		98
			130		162
			107
			159
			132

## Sheet: Figs 4d
DMC1 foci numbers in WT and MEILB2 KO
3 mice for each genotype		WT	n=41	n=28	n=39	n=34			MEILB2KO	n=24	n=33
		Stages	Lep	Zygo	EP	LP			Stages	Lep	Zygo
			26	68	0	0				0	1
			2	76	47	0				1	0
			23	34	40	0				1	2
			10	127	21	0				3	2
			10	10	40	0				0	0
			11	24	0	0				1	2
			6	76	2	0				3	1
			2	45	5	0				2	0
			41	32	36	0				3	0
			5	132	2	0				2	6
			9	122	160	0				0	2
			5	147	11	0				0	1
			4	61	131	0				3	3
			3	110	0	0				2	0
			1	122	39	0				0	1
			18	76	48	0				0	1
			2	148	1	0				1	1
			22	155	37	0				1	1
			20	21	20	0				4	1
			18	165	40	0				5	2
			12	100	16	0				6	1
			16	119	39	0				4	3
			0	133		0				4	2
			3	2		0				0	0
			12	55		0					0
			0	131		0					1
			7	4		0					4
			25	8		0					1
			6			0					3
			19			0					0
			1			0					2
			1			0					0
			0			0					0
			5			0
			7
			4
			10
			5
			24
			2
			8

[truncated: 19 more sheets: Figs 4e, Figs 4g, Figs 4h, Figs 5a, Figs 5c, Figs 5d, Figs 5e, Figs 5f, Figs 5g, Figs 6c, Figs 6d and 6e, Sup Figs 2b, Sup Figs 4a, Sup Fig 4c, Sup Figs 5b, Sup Figs 5c, Sup Figs 6, Sup Figs 7b, Sup Figs 8c]
